# Supplementary material for: Lumican, an Exerkine, Protects against Skeletal Muscle Loss
Source: Int J Mol Sci. 2022 Sep 2;23(17):10031. doi: 10.3390/ijms231710031 (PMC9456076; doi:10.3390/ijms231710031)
Supplement: Supplementary file 1 [file ijms-23-10031-s001.zip]

Archive with 1 entries (1 files):
- ijms-1862958-supplementary.pdf
